# Supplementary material for: Mimicking Marker Spread After Disruption of the Blood–Brain Barrier with a Collagen-Based Hydrogel Phantom
Source: Biomimetics (Basel). 2024 Nov 1;9(11):667. doi: 10.3390/biomimetics9110667 (PMC11591774; doi:10.3390/biomimetics9110667)
Supplement: Supplementary file 1 [file biomimetics-09-00667-s001.zip]

Archive with 1 entries (1 files):
- biomimetics-3234801-supplementary.mp4
